# Supplementary material for: Sustained-Release Powders Based on Polymer Particles for Pulmonary Delivery of Beclomethasone Dipropionate in the Treatment of Lung Inflammation
Source: Pharmaceutics. 2023 Apr 14;15(4):1248. doi: 10.3390/pharmaceutics15041248 (PMC10144675; doi:10.3390/pharmaceutics15041248)
Supplement: Supplementary file 1 [file pharmaceutics-15-01248-s001.zip]

Archive with 1 entries (1 files):
- pharmaceutics-2285989-supplementary.pdf
